# Supplementary material for: Alternatively Spliced Homologous Exons Have Ancient Origins and Are Highly Expressed at the Protein Level
Source: PLoS Comput Biol. 2015 Jun 10;11(6):e1004325. doi: 10.1371/journal.pcbi.1004325 (PMC4465641; doi:10.1371/journal.pcbi.1004325)
Supplement: S2 Table — (XLSX) [file pcbi.1004325.s002.xlsx]

## Sheet: Sheet1
Legend
Gene	HGNC gene name
Ensembl	Ensembl 76 identifier
Principal	Transcript with most peptide evidnece (we may not always be able to distinguish)
Alternative	Alternative transcript (we may not always be able to distinguish one)
Alt peps	Number of peptides*experiments that map to the alternative variant
2nd peps	Number of peptides*experiments that map to the second alternative variant
Type	Type(s) of splicing event identified
Pfam effect	Effect of splicing event(s) on Pfam A domains
Mouse expts	Where equivalent splicing event is also detected in mouse proteomucs experiments
Gene	ENSEMBL	Principal	Alternative	Alt peps	2nd peps	Type	Pfam effect	Mouse expts
ACOX1	ENSG00000161533	ENST00000301608	ENST00000293217	2		HomolEx	No effect	Mouse
ACP1	ENSG00000143727	ENST00000272065	ENST00000272067 ENST00000439645	6		HomolEx	No effect
ACTN1	ENSG00000072110	ENST00000394419	ENST00000193403	7		HomolEx	No effect
ACTN4	ENSG00000130402	ENST00000252699	ENST00000440400	3		HomolEx	No effect	Mouse
ADAR	ENSG00000160710	ENST00000368474	ENST00000529168	4		Indel	No effect
ADD1	ENSG00000087274	ENST00000264758	ENST00000398123	2		C-term	No effect
ANK2	ENSG00000145362	ENST00000357077	ENST00000264366 ENST00000503423 ENST00000509550 ENST00000514960	4		Indel	No effect	Mouse
ANK3	ENSG00000151150	ENST00000373827	ENST00000280772 ENST00000610321 ENST00000612776	2		Indel	No effect
ANXA6	ENSG00000197043	ENST00000354546	ENST00000521512	12		Insert (6 res)	No effect	Mouse
AP1B1	ENSG00000100280	ENST00000405198 ENST00000357586	ENST00000432560 ENST00000415447 ENST00000402502 ENST00000317368	5		NAGNAG	No effect
AP2A2	ENSG00000183020	ENST00000332231	ENST00000448903	4		NAGNAG	No effect
API5	ENSG00000166181	ENST00000378852	ENST00000531273 ENST00000455725	3		C-term	No effect
ARFGAP3	ENSG00000242247	ENST00000263245	ENST00000453516	6		Indel	No effect
ARFIP1	ENSG00000164144	ENST00000353617 ENST00000451320	ENST00000618090 ENST00000356064 ENST00000405727	8		Indel	No effect
ARHGDIA	ENSG00000141522	ENST00000269321 ENST00000541078 ENST00000580685	ENST00000584461	2		C-term	Broken
ARMC10	ENSG00000170632	ENST00000323716 ENST00000428183	ENST00000441711 ENST00000454559 ENST00000425331 ENST00000541300	6		Indel	No effect
ASPH	ENSG00000198363	ENST00000379454	ENST00000445642	2		C-term	Broken
ATE1	ENSG00000107669	ENST00000369040 ENST00000369043 ENST00000540606	ENST00000224652 ENST00000543447 ENST00000423243	2		HomolEx	No effect
ATF7IP	ENSG00000171681	ENST00000261168	ENST00000536444	2		NAGNAG	No effect
ATL1	ENSG00000198513	ENST00000358385	ENST00000441560	2		Indel	No effect
ATP2B1	ENSG00000070961	ENST00000428670 ENST00000261173	ENST00000359142	2		HomolEx	Broken
ATP2B4	ENSG00000058668	ENST00000357681	ENST00000367218 ENST00000341360 ENST00000484746 ENST00000356729	8		HomolEx	Broken
BRAF	ENSG00000157764	ENST00000288602	ENST00000496384	2		HomolEx	No effect
BTF3L4	ENSG00000134717	ENST00000313334	ENST00000489308	2		C-term	Broken
C17orf49	ENSG00000258315	ENST00000439424 ENST00000546495	ENST00000552402	4		Indel	No effect
C18orf25	ENSG00000152242	ENST00000619301	ENST00000615052	3		Indel	No effect
CA6	ENSG00000131686	ENST00000377443	ENST00000377436	2		C-term	No effect
CALD1	ENSG00000122786	ENST00000361675	ENST00000422748	2		Indel	Broken
CALU	ENSG00000128595	ENST00000249364 ENST00000479257	ENST00000449187 ENST00000542996	9		HomolEx	No effect	Mouse
CAMSAP3	ENSG00000076826	ENST00000160298	ENST00000615537 ENST00000446248	2		Indel	No effect
CAPZB	ENSG00000077549	ENST00000264202 ENST00000433834	ENST00000375142	9		HomolEx	No effect
CASK	ENSG00000147044	ENST00000421587	ENST00000442742 ENST00000378166 ENST00000378158	3		Indel	No effect
CASP8	ENSG00000064012	ENST00000432109 ENST00000358485	ENST00000392258 ENST00000447616 ENST00000424461	2		C-term	Lost
CAST	ENSG00000153113	ENST00000508830	ENST00000511049 ENST00000510500 ENST00000484552 ENST00000325674	2		NAGNAG	No effect
CBFB	ENSG00000067955	ENST00000412916	ENST00000290858 ENST00000561924	5		C-term	No effect
CD46	ENSG00000117335	ENST00000354848	ENST00000367042	8		C-term	No effect
CDC42	ENSG00000070831	ENST00000400259 ENST00000344548	ENST00000315554	7		HomolEx	No effect	Mouse
CDK13	ENSG00000065883	ENST00000340829	ENST00000181839	2		indel	No effect
CDKN2A	ENSG00000147889	ENST00000498124 ENST00000304494 ENST00000579122	ENST00000361570 ENST00000530628 ENST00000579755	7		Two proteins	Lost
CHTF8	ENSG00000168802	ENST00000306585	ENST00000522497 ENST00000567763 ENST00000519534 ENST00000448552 ENST00000398235	5		Two proteins	Lost
CLASP1	ENSG00000074054	ENST00000455322 ENST00000397587 ENST00000541377 ENST00000409078	ENST00000263710 ENST00000463621	4		Indel	No effect
CLINT1	ENSG00000113282	ENST00000523908	ENST00000411809 ENST00000522381	4		Indel	No effect
CLIP2	ENSG00000106665	ENST00000223398 ENST00000395060	ENST00000361545	2		Indel	No effect
CLTB	ENSG00000175416	ENST00000310418	ENST00000345807	2		Indel	Broken
CNBP	ENSG00000169714	ENST00000422453 ENST00000502976	ENST00000451728	7		NAGNAG	No effect	Mouse
CNOT1	ENSG00000125107	ENST00000317147	ENST00000569240 ENST00000567188	3		Indel	No effect
COL5A1	ENSG00000130635	ENST00000618395	ENST00000371817	2		HomolEx	No effect
COL6A2	ENSG00000142173	ENST00000300527	ENST00000397763	5		C-term	No effect
COL6A3	ENSG00000163359	ENST00000295550	ENST00000472056 ENST00000347401 ENST00000433762	5		Indel	lost
CP	ENSG00000047457	ENST00000264613	ENST00000455472	2		Indel	No effect
CRMP1	ENSG00000072832	ENST00000397890	ENST00000324989	2		N-term	No effect
CTB-50L17.10	ENSG00000167674	ENST00000616600	ENST00000621835	3		NAGNAG	No effect
CTBP1	ENSG00000159692	ENST00000290921 ENST00000382952	ENST00000503594	2		NAGNAG	No effect
CUX1	ENSG00000257923	ENST00000292535 ENST00000549414 ENST00000360264	ENST00000292538 ENST00000437600 ENST00000547394 ENST00000622516 ENST00000393824 ENST00000425244	23		C-term	Swap	Mouse
DBNL	ENSG00000136279	ENST00000448521	ENST00000494774 ENST00000468694	8		NAGNAG	No effect
DCTN1	ENSG00000204843	ENST00000409868 ENST00000409567 ENST00000409240	ENST00000361874 ENST00000394003	3		Indel	No effect
DDX39B	ENSG00000198563	ENST00000396172 ENST00000458640	ENST00000428450	2		Indel	Broken
DDX46	ENSG00000145833	ENST00000354283	ENST00000452510	3		NAGNAG	No effect
DFFA	ENSG00000160049	ENST00000377038	ENST00000377036	6		C-term	No effect
DLGAP5	ENSG00000126787	ENST00000247191	ENST00000395425	2		C-term	No effect
DMD	ENSG00000198947	ENST00000378723	ENST00000357033	5		N-term	Broken
DMTN	ENSG00000158856	ENST00000265800 ENST00000523266 ENST00000432128 ENST00000358242 ENST00000517305	ENST00000381470 ENST00000519907 ENST00000415253 ENST00000523782 ENST00000443491	2		Indel	No effect
DNAJC5	ENSG00000101152	ENST00000360864	ENST00000470551	2		C-term	No effect
DNM1	ENSG00000106976	ENST00000372923 ENST00000341179	ENST00000475805 ENST00000393594 ENST00000486160	5		HomolEx	No effect	Mouse
DNM2	ENSG00000079805	ENST00000355667	ENST00000389253 ENST00000408974 ENST00000587830	5		HomolEx	No effect
DST	ENSG00000151914	ENST00000361203	ENST00000370765	4		C-term	Swap
DUT	ENSG00000128951	ENST00000331200	ENST00000455976 ENST00000559540	6		N-term	No effect	Mouse
DYNC1I2	ENSG00000077380	ENST00000409317	ENST00000340296 ENST00000409197 ENST00000410079 ENST00000508530 ENST00000435234 ENST00000425485 ENST00000456808 ENST00000423910 ENST00000412370	2		Indel	No effect
EEF1D	ENSG00000104529	ENST00000532741 ENST00000442189 ENST00000423316	ENST00000524624 ENST00000528610	8	4	Indel; indel	No effect; No effect	Mouse
EIF2B4	ENSG00000115211	ENST00000347454	ENST00000445933	7		NAGNAG	No effect
EIF4G1	ENSG00000114867	ENST00000342981	ENST00000346169	5		NAGNAG	No effect
EPB41L1	ENSG00000088367	ENST00000338074	ENST00000202028 ENST00000441639	7		Indel	No effect;
EPB41L3	ENSG00000082397	ENST00000540638	ENST00000342933 ENST00000341928	10	2	Indel; c-term	No effect; broken
ESYT1	ENSG00000139641	ENST00000267113	ENST00000394048	2		Indel	Broken
FBLN1	ENSG00000077942	ENST00000327858	ENST00000262722 ENST00000402984	18		HomolEx	No effect	Mouse
FLAD1	ENSG00000160688	ENST00000315144 ENST00000292180	ENST00000368431	2		C-term	Lost
FLII	ENSG00000177731	ENST00000327031	ENST00000545457 ENST00000578558	7		NAGNAG	No effect
FLNA	ENSG00000196924	ENST00000422373 ENST00000360319	ENST00000369850 ENST00000369856 ENST00000610817 ENST00000444578	4	2	Indel	Broken
FMN1	ENSG00000248905	ENST00000334528	ENST00000559047	2		N-term	No effect
FMNL3	ENSG00000161791	ENST00000550488	ENST00000335154 ENST00000352151	2		HomolEx	No effect
FMR1	ENSG00000102081	ENST00000370475	ENST00000439526	5		indel	No effect
FN1	ENSG00000115414	ENST00000359671	ENST00000336916 ENST00000323926 ENST00000446046 ENST00000356005 ENST00000443816 ENST00000421182	4		Indel; indel	Lost; no effect
FOXP1	ENSG00000114861	ENST00000475937 ENST00000318789 ENST00000491238 ENST00000498215	ENST00000493089	3		NAGNAG	No effect
FUBP1	ENSG00000162613	ENST00000370768	ENST00000294623 ENST00000421641	6		NAGNAG	No effect
FYN	ENSG00000010810	ENST00000538466 ENST00000368678 ENST00000368682	ENST00000368667 ENST00000354650	6		HomolEx	No effect
G3BP2	ENSG00000138757	ENST00000359707 ENST00000395719	ENST00000357854	3		Indel	No effect
G6PD	ENSG00000160211	ENST00000393562 ENST00000621232 ENST00000393564 ENST00000369620	ENST00000439227 ENST00000440967	4		NAGNAG	No effect
GANAB	ENSG00000089597	ENST00000346178	ENST00000356638 ENST00000540933	5		Indel	No effect
GLS	ENSG00000115419	ENST00000338435	ENST00000320717 ENST00000409428	20		C-term	Lost	Mouse
GNAO1	ENSG00000087258	ENST00000262493	ENST00000262494	6		HomolEx	No effect
GSN	ENSG00000148180	ENST00000373818	ENST00000436847 ENST00000449773	4		N-term	No effect
H2AFY	ENSG00000113648	ENST00000511689 ENST00000510038 ENST00000304332	ENST00000312469	5		HomolEx	No effect	Mouse
HBS1L	ENSG00000112339	ENST00000367837	ENST00000367822	8		C-term	Lost
HCFC1	ENSG00000172534	ENST00000310441	ENST00000369984	6		Indel	No effect
HM13	ENSG00000101294	ENST00000340852	ENST00000398174 ENST00000335574	3		Indel	No effect
HMGA1	ENSG00000137309	ENST00000311487 ENST00000447654	ENST00000374116 ENST00000401473 ENST00000347617	2		Indel	No effect
HNRNPC	ENSG00000092199	ENST00000556897 ENST00000430246 ENST00000554969 ENST00000553300	ENST00000554455 ENST00000557201 ENST00000420743 ENST00000555309 ENST00000556142 ENST00000556513 ENST00000555137 ENST00000555215	4		Indel	No effect
HNRNPD	ENSG00000138668	ENST00000353341	ENST00000352301 ENST00000503822	4		Indel	No effect
HNRNPH3	ENSG00000096746	ENST00000265866	ENST00000354695	2		Indel	No effect
HNRNPK	ENSG00000165119	ENST00000376263 ENST00000376281	ENST00000457156	8		Indel	No effect
HNRNPR	ENSG00000125944	ENST00000374612 ENST00000302271	ENST00000374616 ENST00000478691	11		NAGNAG	No effect
HNRNPU	ENSG00000153187	ENST00000444376	ENST00000283179	6		Indel	No effect
IKBIP	ENSG00000166130	ENST00000299157	ENST00000342502	43		HomolEx	No effect	Mouse
ILF3	ENSG00000129351	ENST00000449870 ENST00000588657	ENST00000590261 ENST00000589998 ENST00000250241	7		NAGNAG	No effect
IMMT	ENSG00000132305	ENST00000449247	ENST00000410111 ENST00000442664	9		Indel and NAGNAG;	no effect: no effect
IMPDH2	ENSG00000178035	ENST00000326739	ENST00000429182	2		Indel	No effect
ITGA6	ENSG00000091409	ENST00000264107	ENST00000442250 ENST00000409080 ENST00000458358 ENST00000416789	3		HomolEx	No effect
ITGA7	ENSG00000135424	ENST00000257879	ENST00000553804 ENST00000452168	3		HomolEx	No effect
ITIH4	ENSG00000055955	ENST00000266041 ENST00000485816	ENST00000406595 ENST00000441637	4		Indel	No effect
ITPR1	ENSG00000150995	ENST00000443694 ENST00000302640 ENST00000354582 ENST00000456211 ENST00000357086		2		indel	Broken
KHK	ENSG00000138030	ENST00000260598	ENST00000260599 ENST00000429697	4		HomolEx	No effect
KIAA1468	ENSG00000134444	ENST00000256858	ENST00000398130	5		HomolEx	No effect
KIF1B	ENSG00000054523	ENST00000377081 ENST00000377086 ENST00000263934 ENST00000620295 ENST00000622724	ENST00000377083 ENST00000377093	4		C-term	Lost
KIF23	ENSG00000137807	ENST00000260363 ENST00000395392	ENST00000352331 ENST00000559279 ENST00000558585	3		Subst	No effect
KLC1	ENSG00000126214	ENST00000555836 ENST00000554280 ENST00000347839	ENST00000557450	4	3	C-term; C-term	No effect; no effect
KNG1	ENSG00000113889	ENST00000265023	ENST00000287611 ENST00000447445	12		C-term	No effect
KTN1	ENSG00000126777	ENST00000459737 ENST00000395314	ENST00000438792 ENST00000554507	2		indel	no effect
LAMP2	ENSG00000005893	ENST00000200639	ENST000003713355	2		HomolEx	No effect
LDB3	ENSG00000122367	ENST00000361373	ENST00000429277 ENST00000263066 ENST00000372056 ENST00000372066	10	2	HomolEx; C-term; indel	noeffect; no effect; Lost
LMNA	ENSG00000160789	ENST00000368300	ENST00000368301 ENST00000361308 ENST00000368297	13		C-term	No effect
LSM14B	ENSG00000149657	ENST00000279068	ENST00000370915	3		C-term	Lost
LSR	ENSG00000105699	ENST00000605618 ENST00000354900 ENST00000361790 ENST00000621372 ENST00000360798 ENST00000427250	ENST00000602122	3		NAGNAG	No effect
MAP4	ENSG00000047849	ENST00000426837	ENST00000429422	3		C-term	No effect
MAP4K4	ENSG00000071054	ENST00000350878 ENST00000324219	ENST00000347699 ENST00000302217 ENST00000456652 ENST00000421882 ENST00000418101	2		NAGNAG	No effect
MAPK14	ENSG00000112062	ENST00000229794	ENST00000229795	8		HomolEx	No effect
MAPT	ENSG00000186868	ENST00000262410	ENST00000351559	7		Indel	No effect
MASP1	ENSG00000127241	ENST00000296280	ENST00000337774	12		HomolEx	No effect
MAT2B	ENSG00000038274	ENST00000321757	ENST00000280969	6		N-term	No effect
MATN2	ENSG00000132561	ENST00000254898	ENST00000521689	2		Indel	No effect
MAZ	ENSG00000103495	ENST00000568282 ENST00000219782	ENST00000568544 ENST00000616501 ENST00000562337 ENST00000563012 ENST00000545521 ENST00000322945 ENST00000562594	2		C-term	No effect
MBNL1	ENSG00000152601	ENST00000282486 ENST00000282488 ENST00000498502 ENST00000463374	ENST00000355460 ENST00000465907 ENST00000357472 ENST00000324210 ENST00000545754 ENST00000485910 ENST00000492948 ENST00000464596	4		Indel	No effect
MFF	ENSG00000168958	ENST00000353339 ENST00000304593	ENST00000354503 ENST00000409565 ENST00000524634	2		Indel	Broken
MFI2	ENSG00000163975	ENST00000296350	ENST00000296351	2		C-term	Broken
MKI67	ENSG00000148773	ENST00000368654 ENST00000617118	ENST00000368653	7		Indel	No effect
MLLT4	ENSG00000130396	ENST00000447894	ENST00000366806	4		NAGNAG	No effect
MOCS2	ENSG00000164172	ENST00000396954	ENST00000450852 ENST00000510818 ENST00000584946 ENST00000508922 ENST00000361377 ENST00000582677	12		Two proteins (Swap)	Swap
MPRIP	ENSG00000133030	ENST00000341712 ENST00000395811	ENST00000313485	10		Indel	No effect
MPZL1	ENSG00000197965	ENST00000359523	ENST00000367853 ENST00000474859	3		C-term	No effect
MRPL43	ENSG00000055950	ENST00000370236 ENST00000318364	ENST00000299179 ENST00000370241 ENST00000318325 ENST00000523148	2		C-term	No effect
MXRA7	ENSG00000182534	ENST00000449428	ENST00000355797	5		C-term	No effect
MYEF2	ENSG00000104177	ENST00000324324	ENST00000267836 ENST00000620867 ENST00000558395	3		Indel	No effect
MYH11	ENSG00000133392	ENST00000300036	ENST00000396324 ENST00000576790 ENST00000452625	8		C-term	No effect
MYL6	ENSG00000092841	ENST00000548293	ENST00000547649	5		HomolEx	No effect
MYO1B	ENSG00000128641	ENST00000304164	ENST00000339514	4		Indel	No effect
NAA50	ENSG00000121579	ENST0000024092	ENST00000493900	2		NAGNAG	No effect
NASP	ENSG00000132780	ENST00000350030	ENST00000351223 ENST00000372052 ENST00000437901 ENST00000528238 ENST00000525515	4		Indel	No effect
NEBL	ENSG00000078114	ENST00000377122 ENST00000377159	ENST00000417816	30		N-term (Swap)	Swap
NEDD4L	ENSG00000049759	ENST00000382850	ENST00000400345 ENST00000357895 ENST00000431212 ENST00000456986	3		Indel	No effect
NOLC1	ENSG00000166197	ENST00000605788 ENST00000405356 ENST00000370007	ENST00000488254	4		NAGNAG	No effect
NPM1	ENSG00000181163	ENST00000296930 ENST00000517671	ENST00000393820	2		C-term	No effect
NSFL1C	ENSG00000088833	ENST00000216879	ENST00000476071	2		NAGNAG	No effect
NUDT4	ENSG00000173598	ENST00000415493	ENST00000337179 ENST00000547014	2		NAGNAG	No effect
NUMA1	ENSG00000137497	ENST00000358965	ENST00000393695	8		Indel	No effect
OGT	ENSG00000147162	ENST00000373719	ENST00000373701	6		Indel	No effect
P4HA1	ENSG00000122884	ENST00000263556	ENST00000394890	7		HomolEx	No effect
P4HA2	ENSG00000072682	ENST00000401867	ENST00000360568	4		HomolEx	No effect
PALLD	ENSG00000129116	ENST00000512127	ENST00000261509 ENST00000507735	15	2	N-term; indel	Lost; no effect
PALM	ENSG00000099864	ENST00000338448	ENST00000264560	4		Indel	Broken
PCBP2	ENSG00000197111	ENST00000359462	ENST00000439930 ENST00000549863	4	6	NAGNAG; indel; indel; indel	No effect: no effect; No effect; indel
PDLIM3	ENSG00000154553	ENST00000284771	ENST00000284770	12		HomolEx	No effect
PDLIM5	ENSG00000163110	ENST00000317968	ENST00000514743 ENST00000615540	15	6	Indel; c-term	no effect; lost
PES1	ENSG00000100029	ENST00000402284 ENST00000354694	ENST00000335214	3		Indel	No effect
PFN2	ENSG00000070087	ENST00000452853	ENST00000239940 ENST00000497148 ENST00000475518 ENST00000489155 ENST00000481275 ENST00000498307 ENST00000490975	12		HomolEx	No effect
PHF1	ENSG00000112511	ENST00000495509 ENST00000374512	ENST00000374516	3		C-term	lost
PHF6	ENSG00000156531	ENST00000370803 ENST00000332070	ENST00000370799 ENST00000370800	5		NAGNAG	No effect
PKM	ENSG00000067225	ENST00000319622 ENST00000565154 ENST00000565184 ENST00000568459	ENST00000335181 ENST00000449901 ENST00000389093	31		HomolEx	No effect	Mouse
PLCD1	ENSG00000187091	ENST00000334661	ENST00000463876	5		N-term	No effect
PLEC	ENSG00000178209	ENST00000322810	ENST00000345136	15	24	N-term (x 5 events)	No effect (x4)	Mouse
PMS1	ENSG00000064933	ENST00000418224 ENST00000450931 ENST00000441310 ENST00000409823	ENST00000452382	2		N-term	Broken
PNKD	ENSG00000127838	ENST00000273077	ENST00000248451	8		Two proteins	lost
POLDIP3	ENSG00000100227	ENST00000252115	ENST00000348657 ENST00000617178 ENST00000454057	5		Indel	No effect
POSTN	ENSG00000133110	ENST00000379749	ENST00000379747 ENST00000379743 ENST00000379742 ENST00000541481	6		Indel	No effect
PPHLN1	ENSG00000134283	ENST00000395580 ENST00000358314 ENST00000613154 ENST00000549190 ENST00000449194	ENST00000395568 ENST00000610488 ENST00000619544 ENST00000432191 ENST00000256678	10		C-term	No effect
PPIP5K2	ENSG00000145725	ENST00000321521 ENST00000613674 ENST00000414217 ENST00000358359	ENST00000509597 ENST00000511022	2		indel	No effect
PPP1R12A	ENSG00000058272	ENST00000261207 ENST00000450142	ENST00000547330	4		Indel	No effect
PPP1R12B	ENSG00000077157	ENST00000608999	ENST00000391959	3		N-term	No effect
PPP2R4	ENSG00000119383	ENST00000337738	ENST00000358994 ENST00000393370 ENST00000348141 ENST00000452489 ENST00000417728 ENST00000453358 ENST00000417504 ENST00000440346	2		Indel	Broken
PPP3CA	ENSG00000138814	ENST00000394854	ENST00000394853 ENST00000323055	2		Indel	No effect
PRKG1	ENSG00000185532	ENST00000373980	ENST00000373985	6		HomolEx	No effect
PSMD4	ENSG00000159352	ENST00000368884	ENST00000368881	5		NAGNAG	No effect	Mouse
PTBP2	ENSG00000117569	ENST00000426398 ENST00000609116	ENST00000370197 ENST00000370198	3		Indel	No effect
PUF60	ENSG00000179950	ENST00000349157	ENST00000527197 ENST00000526683 ENST00000456095	5		Indel; indel	No effect; No effect;
PUM1	ENSG00000134644	ENST00000257075	ENST00000440538 ENST00000373747 ENST00000373741 ENST00000426105 ENST00000498419 ENST00000529846	6		NAGNAG	No effect
PVRL2	ENSG00000130202	ENST00000252483	ENST00000252485	3		HomolEx	No effect
RABGAP1L	ENSG00000152061	ENST00000251507	ENST00000347255 ENST00000325589 ENST00000489615 ENST00000367687 ENST00000367688 ENST00000392064	7		Two proteins	Lost	Mouse
RAP1GDS1	ENSG00000138698	ENST00000339360 ENST00000408927	ENST00000453712	4		NAGNAG	No effect
RBM10	ENSG00000182872	ENST00000329236	ENST00000345781	4		Indel	No effect
RBM23	ENSG00000100461	ENST00000399922	ENST00000359890	2		NAGNAG	No effect
RBM26	ENSG00000139746	ENST00000438724	ENST00000267229 ENST00000438737 ENST00000622611	5		NAGNAG; Indel	No effect; no effect
RBM7	ENSG00000076053	ENST00000375490	ENST00000540163	2		NAGNAG	No effect
RBPMS	ENSG00000157110	ENST00000320203 ENST00000397323	ENST00000339877 ENST00000519647 ENST00000520161	2		C-term	No effect
REPS1	ENSG00000135597	ENST00000258062 ENST00000450536	ENST00000367663 ENST00000409812 ENST00000415951 ENST00000529597	3		Indel; NAGNAG	No effect; No effect;
RNASE4/ANG	ENSG00000258818/ENSG00000214274			14		HomolEx	No effect
RTN1	ENSG00000139970	ENST00000267484	ENST00000342503	4		N-term	No effect	Mouse
RTN3	ENSG00000133318	ENST00000377819 ENST00000339997	ENST00000537981 ENST00000341307 ENST00000354497 ENST00000536011	11		Indel	No effect
RTN4	ENSG00000115310	ENST00000337526	ENST00000357732 ENST00000317610 ENST00000402434	6	7	Indel; indel	No effect; no effect
RUFY3	ENSG00000018189	ENST00000381006	ENST00000417478	3		N-term	No effect
SBSN	ENSG00000189001	ENST00000452271	ENST00000518157	4		Indel	No effect
SCAMP3	ENSG00000116521	ENST00000302631	ENST00000355379	2		Indel	No effect
SDCBP	ENSG00000137575	ENST00000413219 ENST00000260130	ENST00000447182 ENST00000523483	3		NAGNAG	No effect
SEC16A	ENSG00000148396	ENST00000313050	ENST00000290037 ENST00000313084	2		Indel	No effect
SERBP1	ENSG00000142864	ENST00000370995	ENST00000361219 ENST00000370994	8		Indel	No effect
SERPINB13	ENSG00000197641	ENST00000269489	ENST00000344731	2		NAGNAG	No effect
SF1	ENSG00000168066	ENST00000377394	ENST00000377387 ENST00000486867 ENST00000413725	10		Cterm	No effect;
SIRPB1	ENSG00000101307	ENST00000381605	ENST00000568365 ENST00000279477 ENST00000562014	2		HomolEx	No effect
SLC25A3	ENSG00000075415	ENST00000188376 ENST00000549338 ENST00000552981 ENST00000401722	ENST00000228318 ENST00000551917 ENST00000548046 ENST00000550695 ENST00000551123	4		HomolEx	No effect
SLC4A4	ENSG00000080493	ENST00000340595	ENST00000264485	2		N-term	No effect
SLC9A3R2	ENSG00000065054	ENST00000424542	ENST00000566198	2		N-term	Lost
SMARCA4	ENSG00000127616	ENST00000429416 ENST00000344626 ENST00000450717	ENST00000413806 ENST00000541122 ENST00000444061 ENST00000590574 ENST00000589677	2		Indel	No effect
SNAP25	ENSG00000132639	ENST00000254976	ENST00000304886	7		HomolEx	No effect
SORBS1	ENSG00000095637	ENST00000354106	ENST00000361941 ENST00000371247 ENST00000371227 ENST00000306402	7	7	Indel; indel	No effect; no effect
SORBS2	ENSG00000154556	ENST00000437304	ENST00000319471 ENST00000449407 ENST00000355634	7	4	N-term; Subst	no effect; no effect
SPAG9	ENSG00000008294	ENST00000262013	ENST00000357122 ENST00000618113 ENST00000505279 ENST00000510283	4		Indel	No effect;
SPP1	ENSG00000118785	ENST00000395080 ENST00000614857	ENST00000237623	2		Indel	Broken
SPTAN1	ENSG00000197694	ENST00000372731	ENST00000372739 ENST00000358161	10	5	Indel; Indel	No effect; no effect	Mouse
SPTBN1	ENSG00000115306	ENST00000356805	ENST00000333896	8		N-term	No effect	Mouse
STRN3	ENSG00000196792	ENST00000355683	ENST00000357479 ENST00000556577	3		Indel	No effect
STX16	ENSG00000124222	ENST00000371141	ENST00000355957	3		Indel	No effect
STXBP1	ENSG00000136854	ENST00000373299	ENST00000373302	4		HomolEx	No effect	Mouse
SUGT1	ENSG00000165416	ENST00000343788	ENST00000310528	6		Indel	No effect
SYNCRIP	ENSG00000135316	ENST00000369622	ENST00000355238 ENST00000616122	3		C-term	No effect
SYNJ1	ENSG00000159082	ENST00000433931	ENST00000357345 ENST00000382499 ENST00000382491 ENST00000438952	2		C-term	No effect
SYNM	ENSG00000182253	ENST00000336292	ENST00000594047 ENST00000560674	3		Indel	No effect
TAOK2	ENSG00000149930	ENST00000279394	ENST00000308893 ENST00000416441	5		C-term	No effect
TIAL1	ENSG00000151923	ENST00000369093	ENST00000436547 ENST00000412524 ENST00000497671 ENST00000369086	5		Indel	No effect
TMPO	ENSG00000120802	ENST00000266732	ENST00000556029	65		C-term	Lost	Mouse
TNC	ENSG00000041982	ENST00000350763	ENST00000341037 ENST00000544972	2		Indel	Lost
TOR1AIP1	ENSG00000143337	ENST00000606911	ENST00000528443 ENST00000271583	6		NAGNAG	No effect
TPM1	ENSG00000140416	ENST00000559397	ENST00000267996 ENST00000357980 ENST00000404484	30	65	HomolEx; HomolEx; HomolEx; HomolEx; HomolEx	No effect (x5)	Mouse
TPM2	ENSG00000198467	ENST00000378292	ENST00000329305 ENST00000360958	25		HomolEx; HomolEx	No effect (x2)	Mouse
TPM3	ENSG00000143549	ENST00000368533	ENST00000330188	6	18	HomolEx; HomolEx; HomolEx;	No effect (x3)	Mouse
TPM4	ENSG00000167460	ENST00000300933	ENST00000344824	35		HomolEx	No effect
TRIM33	ENSG00000197323	ENST00000450349 ENST00000358465	ENST00000369543	4		Indel	No effect
TSC22D1	ENSG00000102804	ENST00000261489	ENST00000458659	2		N-term (huge)	No effect
TSC22D3	ENSG00000157514	ENST00000372384 ENST00000372383 ENST00000315660 ENST00000506081	ENST00000372397 ENST00000503515	2		N-term	No effect
TSTD1	ENSG00000215845	ENST00000423014	ENST00000368023	2		Indel	no effect
TTN	ENSG00000155657	ENST00000615779 ENST00000591111	ENST00000360870	17		HomolEx	Lost
UBQLN1	ENSG00000135018	ENST00000376395	ENST00000257468	4		Indel	No effect	Mouse
UGT1A genes	ENSG00000242515; ENSG00000244122; ENSG00000241119; ENSG00000242366; ENSG00000241635;ENSG00000167165; ENSG00000243135; ENSG00000244474			21	57	HomolEx; HomolEx; HomolEx; HomolEx; HomolEx; HomolEx	No effect x7	Mouse
VAPA	ENSG00000101558	ENST00000400000	ENST00000340541	4		Indel	No effect
VDAC3	ENSG00000078668	ENST00000022615	ENST00000521158 ENST00000522572	4		NAGNAG	No effect
YBX3	ENSG00000060138	ENST00000228251	ENST00000279550	3		Indel	No effect
ZC3HAV1	ENSG00000105939	ENST00000242351	ENST00000464606	2		Indel	No effect
ZMYND8	ENSG00000101040	ENST00000262975 ENST00000536340 ENST00000471951 ENST00000355972 ENST00000461685 ENST00000446994	ENST00000352431 ENST00000311275 ENST00000360911 ENST00000396281 ENST00000540497 ENST00000458360	2		Indel	No effect
ZNF185	ENSG00000147394	ENST00000449285	ENST00000370268 ENST00000318504 ENST00000535861 ENST00000370270 ENST00000539731 ENST00000436731	2		NAGNAG	No effect
ZNF451	ENSG00000112200	ENST00000370706 ENST00000491832 ENST00000357489	ENST00000370708	2		C-term	Swap
